# Supplementary material for: A new species of Raputia (Rutaceae) from the Selva Central of Peru
Source: PhytoKeys. 2017 Nov 3;(89):73–84. doi: 10.3897/phytokeys.89.20136 (PMC5672150; doi:10.3897/phytokeys.89.20136)
Supplement: XML Treatment for Raputia codo-pozuzoensis [file phytokeys.89.20136-treatment1.xml]

<!DOCTYPE tp:taxon-treatment
  PUBLIC "-//TaxonX//DTD Taxonomic Treatment Publishing DTD v0 20100105//EN" "tax-treatment-NSO.dtd">
<tp:taxon-treatment xmlns:tp="http://www.plazi.org/taxpub"><tp:treatment-meta><kwd-group><label>Taxon classification</label><kwd><named-content xmlns:xlink="http://www.w3.org/1999/xlink" content-type="kingdom">Plantae</named-content></kwd><kwd><named-content xmlns:xlink="http://www.w3.org/1999/xlink" content-type="order">Sapindales</named-content></kwd><kwd><named-content xmlns:xlink="http://www.w3.org/1999/xlink" content-type="family">Rutaceae</named-content></kwd></kwd-group><mixed-citation publication-type="journal"><person-group><name><surname>Fernandez-Hilario</surname><given-names>Robin</given-names></name><name><surname>Arteaga</surname><given-names>Robert</given-names></name></person-group><article-title>A new species of <italic><tp:taxon-name><tp:taxon-name-part taxon-name-part-type="genus" reg="Raputia">Raputia</tp:taxon-name-part></tp:taxon-name></italic> (<tp:taxon-name><tp:taxon-name-part taxon-name-part-type="family">Rutaceae</tp:taxon-name-part></tp:taxon-name>) from the Selva Central of Peru</article-title><source>PhytoKeys</source><day>3</day><month>11</month><year>2017</year><volume>2017</volume><issue>89</issue><fpage>73</fpage><lpage>84</lpage><pub-id pub-id-type="doi">10.3897/phytokeys.89.20136</pub-id></mixed-citation></tp:treatment-meta><tp:nomenclature><tp:taxon-name>
            <tp:taxon-name-part taxon-name-part-type="genus" reg="Raputia">Raputia</tp:taxon-name-part>
            <tp:taxon-name-part taxon-name-part-type="species" reg="codo-pozuzoensis">codo-pozuzoensis</tp:taxon-name-part>
            <object-id xmlns:xlink="http://www.w3.org/1999/xlink" content-type="ipni" xlink:type="simple">urn:lsid:ipni.org:names:60475533-2</object-id>
          </tp:taxon-name><tp:taxon-authority>Rob. Fernandez &amp; Arteaga</tp:taxon-authority><tp:taxon-status xmlns:xlink="http://www.w3.org/1999/xlink" xlink:type="simple">sp. nov.</tp:taxon-status><xref ref-type="fig" rid="F1">Figure 1</xref><xref ref-type="fig" rid="F2">, 2</xref></tp:nomenclature><tp:treatment-sec sec-type="diagnosis" id="SECID0EJOAC"><title>Diagnosis.</title><p>
            <italic><tp:taxon-name><tp:taxon-name-part taxon-name-part-type="genus" reg="Raputia">Raputia</tp:taxon-name-part></tp:taxon-name><tp:taxon-name><tp:taxon-name-part taxon-name-part-type="species" reg="codo-pozuzoensis">codo-pozuzoensis</tp:taxon-name-part></tp:taxon-name> differs from others species in this genus by its 5–7-foliolate leaves and longer petioles (8.5–12.5 cm long).</italic>
          </p></tp:treatment-sec><tp:treatment-sec sec-type="material" id="SECID0EAPAC"><title>Type.</title><p>
            <bold>PERU. Huánuco</bold>: Prov. Puerto Inca, Dist. Codo de Pozuzo, alrededores de toma de agua cerca al Río Pozuzo, 565 m, <named-content xmlns:xlink="http://www.w3.org/1999/xlink" content-type="dwc:verbatimCoordinates" xlink:type="simple"><named-content content-type="geo-json" specific-use="{&#34;type&#34;:&#34;Point&#34;,&#34;coordinates&#34;:[-75.508708,-9.682711]}" id="NCID0ELPAC" xlink:type="simple">9°40'57.76"S, 75°30'31.35"W</named-content></named-content>, 01 Feb 2015 (fl.), <italic>R. Fernandez, R. Arteaga &amp; F. Meza 830</italic> (holotype MOL - 2 sheets).</p></tp:treatment-sec><tp:treatment-sec sec-type="description" id="SECID0ESPAC"><title>Description.</title><p>
            <bold>Monopodial shrub</bold> up to 2 m tall; stem cylindrical, 1–1.5 cm in diameter, lenticellate and finely ribbed, dark brown; the terminal buds, young twigs and petioles, and inflorescences pubescent, the hairs short and antrorse. <bold>Terminal twigs</bold> circular in transverse section, 4–7 mm in diameter, beige-colored when dry, lenticellate; terminal buds ferruginous, stipules absent. <bold>Leaves</bold> palmately compound, 5–7-foliolate, opposite or verticillate; petiole cylindrical, 8.5–12.5 cm long, 2–3 mm wide; petiolule absent; leaflet blades elliptical, acuminate at apex, decurrent at base, entire at margin, discolorous, sub-chartaceous, the venation brochidodromus, the surface pellucid-punctate, the upper and lower surface glabrous, midrib pubescent beneath, the hairs short and antrorse; central leaflet (21-) 25–36 cm long, 3.5–6 cm wide, the secondary veins (18-) 21–29; lateral leaflet progressively smaller, the basal ones (7.5-) 11–18 cm long, 1.7–3.5 cm wide, the secondary veins 10–16. <bold>Inflorescence</bold> cauline, of 1–3 monochasia, with 6–14 flowers, 1.8–3 cm long including a peduncle 2–5 mm long. <bold>Flowers</bold> bisexual, zygomorphic, pentamerous; pedicel 1.5–2 mm long; flower buds slightly curved. <bold>Calyx</bold> 4–4.5 mm long, 3.5 mm wide at base of lobes, glabrous or pubescent; sepals fused at the base, 5-lobed, the lobes quincuncial, ovate, acute to obtuse at apex, 2 mm long, ciliate, pellucid-punctate. <bold>Corolla</bold> tubular, unequally 5-lobed, 12–17.5 mm long, bilabiate at anthesis, glabrous in the external surface, <!--PageBreak-->sparsely pubescent in the inner base of the tube, woolly in the inner part of the throat, the trichomes ca. 1.2 mm long; the tube white to yellowish, 2–6 mm long to the sinuses of the innermost lobe (inferior lip), 6–9 mm long to the sinuses of the other 4 lobes (superior lip), recurved superior lip; the lobes green, imbricate, oblong, rounded at apex, the inner lobe 10–12 mm long, 3.5–5 mm wide, the other 4 lobes 5–6 mm <!--PageBreak-->long, 3.5–4.5 mm wide, pellucid-punctate. <bold>Androecium</bold> of 2 fertile stamens and 3 staminodia, white-colored; filaments of fertile stamens flanking the inner lobe, adherent from the base to the throat of the corolla tube, the free portion above the throat ca. 2 <!--PageBreak-->mm long; staminodia adherent from the base to the throat of the corolla tube, the free portion linear above the throat 9–11 mm long, alternate with the other four corolla lobes; filaments of fertile stamens and staminodia glabrous at the base and apex, only bearded at the throat of the corolla, filaments and back of anthers pellucid-punctate; anthers lanceolate, laterally coherent, basifixed, ca. 5.5 mm long, 1.5 mm wide, glabrous, the appendages flattened, ca. 1.5 mm long, 1 mm wide, glabrous. <bold>Gynoecium</bold>, ovary of 5 carpels united at the base and by single style, 1.5 mm in diameter, 1 mm high, furrowed, orange-colored; the style 10–11 mm long, slightly curved, glabrous, pellucid-punctate; the stigma 1 mm in diameter, slightly 5-lobed; disc cupular enveloping the ovary, 2.5 mm in diameter, 1.5 mm high, margin 5-lobed, cream-colored, glabrous. <bold>Fruit</bold> not seen.</p><fig id="F1" position="float" orientation="portrait"><label>Figure 1.</label><caption><p>
                <italic><tp:taxon-name><tp:taxon-name-part taxon-name-part-type="genus" reg="Raputia">Raputia</tp:taxon-name-part> <tp:taxon-name-part taxon-name-part-type="species" reg="codo-pozuzoensis">codo-pozuzoensis</tp:taxon-name-part></tp:taxon-name></italic>. <bold>A</bold> Terminal twig <bold>B</bold> Midrib beneath and lower leaf surface <bold>C</bold> Inflorescences <bold>D</bold> Flower <bold>E</bold> Corolla opened showing two fertile stamens and staminodes <bold>F</bold> Longitudinal section of calyx, disc cupular, ovary and style. From <italic>R. Fernandez</italic> et al. <italic>830</italic> (MOL). Drawing by Sara Terreros.</p></caption><graphic xmlns:xlink="http://www.w3.org/1999/xlink" xlink:href="phytokeys-89-073-g001.jpg" position="float" orientation="portrait" xlink:type="simple" id="oo_166373.jpg"/></fig><fig id="F2" position="float" orientation="portrait"><label>Figure 2.</label><caption><p>
                <italic><tp:taxon-name><tp:taxon-name-part taxon-name-part-type="genus" reg="Raputia">Raputia</tp:taxon-name-part> <tp:taxon-name-part taxon-name-part-type="species" reg="codo-pozuzoensis">codo-pozuzoensis</tp:taxon-name-part></tp:taxon-name></italic>. <bold>A</bold> Habit <bold>B</bold> Inflorescence (<italic>R. Fernandez &amp; R. Arteaga 1079</italic>; MOL) <bold>C, D</bold> Flowers (<italic>R. Fernandez</italic> et al. <italic>830</italic>; MOL). Photos by Robin Fernandez.</p></caption><graphic xmlns:xlink="http://www.w3.org/1999/xlink" xlink:href="phytokeys-89-073-g002.jpg" position="float" orientation="portrait" xlink:type="simple" id="oo_166374.jpg"/></fig></tp:treatment-sec><tp:treatment-sec sec-type="distribution" id="SECID0E6CAE"><title>Distribution and habitat.</title><p>
            <italic><tp:taxon-name><tp:taxon-name-part taxon-name-part-type="genus" reg="Raputia">Raputia</tp:taxon-name-part> <tp:taxon-name-part taxon-name-part-type="species" reg="codo-pozuzoensis">codo-pozuzoensis</tp:taxon-name-part></tp:taxon-name></italic> is endemic to humid premontane forest in central Peru, between 565–589 m.a.s.l., growing in zones with shallow to steep slopes in a loamy-silty soil. The only known population of this species occurs in the understory of a forest of tree species, such as: <italic><tp:taxon-name><tp:taxon-name-part taxon-name-part-type="genus" reg="Chrysophyllum">Chrysophyllum</tp:taxon-name-part> <tp:taxon-name-part taxon-name-part-type="species" reg="sanguinolentum">sanguinolentum</tp:taxon-name-part></tp:taxon-name></italic> (Pierre) Baehni, <italic><tp:taxon-name><tp:taxon-name-part taxon-name-part-type="genus" reg="Helicostylis">Helicostylis</tp:taxon-name-part> <tp:taxon-name-part taxon-name-part-type="species" reg="scabra">scabra</tp:taxon-name-part></tp:taxon-name></italic> (J.F. Macbr.) C.C. Berg, <italic><tp:taxon-name><tp:taxon-name-part taxon-name-part-type="genus" reg="Hevea">Hevea</tp:taxon-name-part> <tp:taxon-name-part taxon-name-part-type="species" reg="guianensis">guianensis</tp:taxon-name-part></tp:taxon-name></italic> Aubl., <italic><tp:taxon-name><tp:taxon-name-part taxon-name-part-type="genus" reg="Iryanthera">Iryanthera</tp:taxon-name-part> <tp:taxon-name-part taxon-name-part-type="species" reg="hostmannii">hostmannii</tp:taxon-name-part></tp:taxon-name></italic> (Benth.) Warb., <italic><tp:taxon-name><tp:taxon-name-part taxon-name-part-type="genus" reg="Mabea">Mabea</tp:taxon-name-part> <tp:taxon-name-part taxon-name-part-type="species" reg="speciosa">speciosa</tp:taxon-name-part></tp:taxon-name></italic> Müll. Arg., <italic><tp:taxon-name><tp:taxon-name-part taxon-name-part-type="genus" reg="Macrolobium">Macrolobium</tp:taxon-name-part> <tp:taxon-name-part taxon-name-part-type="species" reg="gracile">gracile</tp:taxon-name-part></tp:taxon-name></italic> Spruce ex Benth., <italic><tp:taxon-name><tp:taxon-name-part taxon-name-part-type="genus" reg="Theobroma">Theobroma</tp:taxon-name-part> <tp:taxon-name-part taxon-name-part-type="species" reg="subincanum">subincanum</tp:taxon-name-part></tp:taxon-name></italic> Mart. and <italic><tp:taxon-name><tp:taxon-name-part taxon-name-part-type="genus" reg="Virola">Virola</tp:taxon-name-part> <tp:taxon-name-part taxon-name-part-type="species" reg="pavonis">pavonis</tp:taxon-name-part></tp:taxon-name></italic> (A. DC.) A.C. Sm.</p><fig id="F3" position="float" orientation="portrait"><label>Figure 3.</label><caption><p>Distribution of <italic><tp:taxon-name><tp:taxon-name-part taxon-name-part-type="genus" reg="Raputia">Raputia</tp:taxon-name-part></tp:taxon-name></italic> species in Peru.</p></caption><graphic xmlns:xlink="http://www.w3.org/1999/xlink" xlink:href="phytokeys-89-073-g003.jpg" position="float" orientation="portrait" xlink:type="simple" id="oo_166376.jpg"/></fig></tp:treatment-sec><tp:treatment-sec sec-type="etymology" id="SECID0E3GAE"><title>Etymology.</title><p>The specific epithet refers to the Codo de Pozuzo district, the only place where the specimens were found and collected.</p></tp:treatment-sec><tp:treatment-sec sec-type="phenology" id="SECID0EBHAE"><title>Phenology.</title><p>Flowering take place from December to February.</p></tp:treatment-sec><tp:treatment-sec sec-type="Conservation state" id="SECID0EGHAE"><title>Conservation state.</title><p>We collected individuals of <italic><tp:taxon-name><tp:taxon-name-part taxon-name-part-type="genus" reg="Raputia">Raputia</tp:taxon-name-part> <tp:taxon-name-part taxon-name-part-type="species" reg="codo-pozuzoensis">codo-pozuzoensis</tp:taxon-name-part></tp:taxon-name></italic> in areas of slightly disturbed forest, and we observed individuals sprouting after being cut for the establishment of “<italic>trochas</italic>” (pathways). We counted 20 individuals in an area of 0.5 ha. Thus, we assume that human activities are not affecting seriously the wild populations of this species. Nonetheless, in our inventories at other sites in Puerto Inca Province and surrounding areas, we and our collaborators have not observed other populations of this new species. Additionally, the extent of occurrence estimated of this species has been decreasing over the last years by deforestation and only remaining less than 100 km<sup>2</sup> of the original forest cover. Therefore, under the guidelines of UICN (2012), we assign this species to the category Critically Endangered [CR (B1a+bi)].</p></tp:treatment-sec><tp:treatment-sec sec-type="material" id="SECID0E2HAE"><title>Additional specimens examined.</title><p>
            <bold>PERU. Huánuco</bold>: Prov. Puerto Inca, Dist. Codo de Pozuzo, alrededores de toma de agua cerca al Río Pozuzo, 589 m, <named-content xmlns:xlink="http://www.w3.org/1999/xlink" content-type="dwc:verbatimCoordinates" xlink:type="simple"><named-content content-type="geo-json" specific-use="{&#34;type&#34;:&#34;Point&#34;,&#34;coordinates&#34;:[-75.508569,-9.682422]}" id="NCID0EGIAE" xlink:type="simple">9°40'56.72"S, 75°30'30.85"W</named-content></named-content>, 28 Dec 2015 (fl.), <italic>R. Fernandez &amp; R. Arteaga 1079</italic> (MOL), <italic>R. Fernandez &amp; R. Arteaga 1080</italic> (USM), <italic>R. Fernandez &amp; R. Arteaga 1081</italic> (HOXA).</p></tp:treatment-sec><tp:treatment-sec sec-type="discussion" id="SECID0ERIAE"><title>Discussion.</title><p>According to the morphologic analyses of <xref ref-type="bibr" rid="B18">Kubitzki et al. (2011)</xref>, <italic><tp:taxon-name><tp:taxon-name-part taxon-name-part-type="genus" reg="Raputia">Raputia</tp:taxon-name-part></tp:taxon-name></italic> belongs to a natural group along with the following genera: <italic><tp:taxon-name><tp:taxon-name-part taxon-name-part-type="genus" reg="Apocaulon">Apocaulon</tp:taxon-name-part></tp:taxon-name></italic> R.S. Cowan, <italic><tp:taxon-name><tp:taxon-name-part taxon-name-part-type="genus" reg="Decagonocarpus">Decagonocarpus</tp:taxon-name-part></tp:taxon-name></italic> Engl., <italic><tp:taxon-name><tp:taxon-name-part taxon-name-part-type="genus" reg="Ertela">Ertela</tp:taxon-name-part></tp:taxon-name></italic> Adans., <italic><tp:taxon-name><tp:taxon-name-part taxon-name-part-type="genus" reg="Lubaria">Lubaria</tp:taxon-name-part></tp:taxon-name></italic> Pittier, <italic><tp:taxon-name><tp:taxon-name-part taxon-name-part-type="genus" reg="Ravenia">Ravenia</tp:taxon-name-part></tp:taxon-name></italic> Vell. and <italic><tp:taxon-name><tp:taxon-name-part taxon-name-part-type="genus" reg="Raveniopsis">Raveniopsis</tp:taxon-name-part></tp:taxon-name></italic> Gleason, characterized by their opposite leaves (alternate in <italic><tp:taxon-name><tp:taxon-name-part taxon-name-part-type="genus" reg="Apocaulon">Apocaulon</tp:taxon-name-part></tp:taxon-name></italic>), overlapping sepals, connate petals, basally appendaged (exc. in <italic><tp:taxon-name><tp:taxon-name-part taxon-name-part-type="genus" reg="Ertela">Ertela</tp:taxon-name-part></tp:taxon-name></italic>) and often laterally coherent anthers, reticulate pollen grains, apocarpous gynoecia, and conduplicate, bilobed cotyledons. Among this group, the two herbaceous genera, <italic><tp:taxon-name><tp:taxon-name-part taxon-name-part-type="genus" reg="Apocaulon">Apocaulon</tp:taxon-name-part></tp:taxon-name></italic> and <!--PageBreak--><!--PageBreak--><italic><tp:taxon-name><tp:taxon-name-part taxon-name-part-type="genus" reg="Ertela">Ertela</tp:taxon-name-part></tp:taxon-name></italic>, stand out and differ noticeably from the others. The former, by its alternate leaves and anthers coherent by their adaxial surfaces, and the later by its strongly unequal sepals, with the two outer much larger and concealing the corolla, and the anthers lacking basal appendages. Previously, <xref ref-type="bibr" rid="B15">Kallunki (1994)</xref> recognized that <italic><tp:taxon-name><tp:taxon-name-part taxon-name-part-type="genus" reg="Raputia">Raputia</tp:taxon-name-part></tp:taxon-name></italic> was related with the following genera: <italic><tp:taxon-name><tp:taxon-name-part taxon-name-part-type="genus" reg="Decagonocarpus">Decagonocarpus</tp:taxon-name-part></tp:taxon-name></italic>, <italic><tp:taxon-name><tp:taxon-name-part taxon-name-part-type="genus" reg="Lubaria">Lubaria</tp:taxon-name-part></tp:taxon-name></italic>, <italic><tp:taxon-name><tp:taxon-name-part taxon-name-part-type="genus" reg="Ravenia">Ravenia</tp:taxon-name-part></tp:taxon-name></italic> and <italic><tp:taxon-name><tp:taxon-name-part taxon-name-part-type="genus" reg="Raveniopsis">Raveniopsis</tp:taxon-name-part></tp:taxon-name></italic>, forming a group characterized by opposite leaves, a quincuncial calyx (of which the margins are conspicuously overlapping at anthesis), and conduplicate, bilobed cotyledons. <xref ref-type="bibr" rid="B15">Kallunki (1994)</xref> differentiated <italic><tp:taxon-name><tp:taxon-name-part taxon-name-part-type="genus" reg="Raputia">Raputia</tp:taxon-name-part></tp:taxon-name></italic> from these other four genera by the presence of cauline inflorescences and the leathery testa (vs. terminal inflorescences and crustaceous testa). Even though we did not register neither the seeds nor the fruits of <italic><tp:taxon-name><tp:taxon-name-part taxon-name-part-type="genus" reg="Raputia">Raputia</tp:taxon-name-part> <tp:taxon-name-part taxon-name-part-type="species" reg="codo-pozuzoensis">codo-pozuzoensis</tp:taxon-name-part></tp:taxon-name></italic>, the combination of characteristics such as cauline inflorescences, the petals connate, forming a bilabiate corolla with a short tube, and anthers laterally connate, with basal appendages, allow us to locate this new species in the <italic><tp:taxon-name><tp:taxon-name-part taxon-name-part-type="genus" reg="Raputia">Raputia</tp:taxon-name-part></tp:taxon-name></italic> genus. In Table <xref ref-type="table" rid="T1">1</xref> we display the different characteristics of genera related to <italic><tp:taxon-name><tp:taxon-name-part taxon-name-part-type="genus" reg="Raputia">Raputia</tp:taxon-name-part></tp:taxon-name></italic>, according to <xref ref-type="bibr" rid="B18">Kubitzki et al. (2011)</xref>.</p><table-wrap id="T1" position="float" orientation="portrait"><label>Table 1.</label><caption><p>Comparison of <italic><tp:taxon-name><tp:taxon-name-part taxon-name-part-type="genus" reg="Raputia">Raputia</tp:taxon-name-part></tp:taxon-name></italic> with the morphologically most similar genera. Based on <xref ref-type="bibr" rid="B1">Albuquerque (1976)</xref>, <xref ref-type="bibr" rid="B15">Kallunki (1994</xref>, <xref ref-type="bibr" rid="B16">2005</xref>), <xref ref-type="bibr" rid="B20">Pirani (2005)</xref> and <xref ref-type="bibr" rid="B18">Kubitzki et al. (2011)</xref>.</p></caption><table id="TID0E4MAC" rules="all"><tbody><tr><th rowspan="1" colspan="1">Character</th><th rowspan="1" colspan="1">
                    <italic><tp:taxon-name><tp:taxon-name-part taxon-name-part-type="genus" reg="Apocaulon">Apocaulon</tp:taxon-name-part></tp:taxon-name></italic>
                  </th><th rowspan="1" colspan="1">
                    <italic><tp:taxon-name><tp:taxon-name-part taxon-name-part-type="genus" reg="Decagonocarpus">Decagonocarpus</tp:taxon-name-part></tp:taxon-name></italic>
                  </th><th rowspan="1" colspan="1">
                    <italic><tp:taxon-name><tp:taxon-name-part taxon-name-part-type="genus" reg="Ertela">Ertela</tp:taxon-name-part></tp:taxon-name></italic>
                  </th><th rowspan="1" colspan="1">
                    <italic><tp:taxon-name><tp:taxon-name-part taxon-name-part-type="genus" reg="Lubaria">Lubaria</tp:taxon-name-part></tp:taxon-name></italic>
                  </th><th rowspan="1" colspan="1">
                    <italic><tp:taxon-name><tp:taxon-name-part taxon-name-part-type="genus" reg="Raputia">Raputia</tp:taxon-name-part></tp:taxon-name></italic>
                  </th><th rowspan="1" colspan="1">
                    <italic><tp:taxon-name><tp:taxon-name-part taxon-name-part-type="genus" reg="Ravenia">Ravenia</tp:taxon-name-part></tp:taxon-name></italic>
                  </th><th rowspan="1" colspan="1">
                    <italic><tp:taxon-name><tp:taxon-name-part taxon-name-part-type="genus" reg="Raveniopsis">Raveniopsis</tp:taxon-name-part></tp:taxon-name></italic>
                  </th></tr><tr><td rowspan="1" colspan="1">Habit</td><td rowspan="1" colspan="1">Herbs</td><td rowspan="1" colspan="1">Shrubs or trees</td><td rowspan="1" colspan="1">Herbs, sometimes suffruticose</td><td rowspan="1" colspan="1">Trees</td><td rowspan="1" colspan="1">Shrubs or trees</td><td rowspan="1" colspan="1">Shrubs or trees</td><td rowspan="1" colspan="1">Shrubs or trees</td></tr><tr><td rowspan="1" colspan="1">Leaf characters</td><td rowspan="1" colspan="1">Leaves alternate, congested, often appearing basal, 3-foliolate</td><td rowspan="1" colspan="1">Leaves opposite, simple</td><td rowspan="1" colspan="1">Leaves usually opposite on lower part of stem, sometimes alternate or subopposite on upper part, 3-foliolate</td><td rowspan="1" colspan="1">Leaves opposite, simple</td><td rowspan="1" colspan="1">Leaves opposite, 1–7-foliolate</td><td rowspan="1" colspan="1">Leaves opposite or appearing alternate due to reduction of one of two opposite leaves, simple or 3-foliolate</td><td rowspan="1" colspan="1">Leaves opposite (in <italic><tp:taxon-name><tp:taxon-name-part taxon-name-part-type="genus" reg="Raveniopsis">Raveniopsis</tp:taxon-name-part> <tp:taxon-name-part taxon-name-part-type="species" reg="steyermarkii">steyermarkii</tp:taxon-name-part></tp:taxon-name></italic> R.S. Cowan some alternate), 1–3-foliolate</td></tr><tr><td rowspan="1" colspan="1">Inflorescence position</td><td rowspan="1" colspan="1">Axillary</td><td rowspan="1" colspan="1">Terminal</td><td rowspan="1" colspan="1">Terminal but sometimes appearing axillary</td><td rowspan="1" colspan="1">Terminal</td><td rowspan="1" colspan="1">Cauline (rarely axillary)</td><td rowspan="1" colspan="1">Terminal</td><td rowspan="1" colspan="1">Axillary or terminal</td></tr><tr><td rowspan="1" colspan="1">Inflorescence type</td><td rowspan="1" colspan="1">Dichasium</td><td rowspan="1" colspan="1">Monochasium</td><td rowspan="1" colspan="1">Dichasium</td><td rowspan="1" colspan="1">Dichasium</td><td rowspan="1" colspan="1">Monochasium</td><td rowspan="1" colspan="1">Dichasium, monochasium, or 1 or 2 flowers</td><td rowspan="1" colspan="1">Dichasium, monochasium, a congested capitulate thyrse, or a solitary flower</td></tr><tr><td rowspan="1" colspan="1">Calyx aestivation</td><td rowspan="1" colspan="1">Unknown</td><td rowspan="1" colspan="1">Quincuncial</td><td rowspan="1" colspan="1">Quincuncial</td><td rowspan="1" colspan="1">Quincuncial</td><td rowspan="1" colspan="1">Quincuncial</td><td rowspan="1" colspan="1">Quincuncial</td><td rowspan="1" colspan="1">Quincuncial</td></tr><tr><td rowspan="1" colspan="1">Calyx features</td><td rowspan="1" colspan="1">Sepals 5, strongly unequal, shortly coherent</td><td rowspan="1" colspan="1">Cupular, ± equally 5-lobed</td><td rowspan="1" colspan="1">Sepals 5, free, strongly unequal, the 2 outer much larger and concealing the corolla</td><td rowspan="1" colspan="1">Sepals 5, free, the 2 outer larger</td><td rowspan="1" colspan="1">Sepals 5, connate at very base, ± unequal</td><td rowspan="1" colspan="1">Sepals 5, the 2 outer larger than inner</td><td rowspan="1" colspan="1">Sepals 5, free or very shortly connate, usually unequal</td></tr><tr><td rowspan="1" colspan="1">Corolla aestivation</td><td rowspan="1" colspan="1">(4)5 imbricate lobes</td><td rowspan="1" colspan="1">Induplicate-valvate</td><td rowspan="1" colspan="1">Imbricate</td><td rowspan="1" colspan="1">Imbricate</td><td rowspan="1" colspan="1">Imbricate</td><td rowspan="1" colspan="1">Imbricate</td><td rowspan="1" colspan="1">Imbricate</td></tr><tr><td rowspan="1" colspan="1">Corolla features</td><td rowspan="1" colspan="1">Petals 5, connate, the tube curved, the 2 lobes opposite the lobe flanked by the 2 stamens joined for a slightly longer distance and forming a bilobed lip</td><td rowspan="1" colspan="1">Petals 5, connate into a long, slightly curved tube with recurved to spreading lobes, the tube longer than the lobes</td><td rowspan="1" colspan="1">Petals 5, connate, forming a bilabiate corolla with a short tube, one lip formed by the innermost petal, the other lip 4-lobed</td><td rowspan="1" colspan="1">Petals 5, the adaxial, innermost one free, the others connate into a 4-lobed lip</td><td rowspan="1" colspan="1">Petals 5, connate, forming a bilabiate corolla with a short tube, one lip formed by the innermost petal, the other lip forming a 4-lobed, recurved lip</td><td rowspan="1" colspan="1">Petals 5, connate to the middle or more, forming a bilabiate corolla</td><td rowspan="1" colspan="1">Petals 5, connate, forming a slightly zygomorphic to markedly bilabiate corolla, the corolla tube cylindric, slightly curved, longer than or equal to the lobes</td></tr><tr><td rowspan="1" colspan="1">Anthers</td><td rowspan="1" colspan="1">Coherent by their adaxial surfaces, with basal appendages</td><td rowspan="1" colspan="1">Laterally coherent, with basal appendages</td><td rowspan="1" colspan="1">Laterally coherent in lower half, lacking basal appendages</td><td rowspan="1" colspan="1">Laterally coherent, with basal appendages</td><td rowspan="1" colspan="1">Laterally connate, with basal appendages</td><td rowspan="1" colspan="1">Laterally coherent or not, with or without basal appendages</td><td rowspan="1" colspan="1">Sometimes laterally coherent, with basal appendages</td></tr><tr><td rowspan="1" colspan="1">Testa</td><td rowspan="1" colspan="1">Crustaceous</td><td rowspan="1" colspan="1">Crustaceous</td><td rowspan="1" colspan="1">Crustaceous</td><td rowspan="1" colspan="1">Crustaceous</td><td rowspan="1" colspan="1">Leathery</td><td rowspan="1" colspan="1">Crustaceous</td><td rowspan="1" colspan="1">Crustaceous</td></tr><tr><td rowspan="1" colspan="1">Cotyledons</td><td rowspan="1" colspan="1">Conduplicate, emarginate at apex</td><td rowspan="1" colspan="1">Conduplicate, bilobed at apex</td><td rowspan="1" colspan="1">Conduplicate, bilobed at apex</td><td rowspan="1" colspan="1">Conduplicate, bilobed at apex</td><td rowspan="1" colspan="1">Conduplicate, thick, stiff, bilobed at apex</td><td rowspan="1" colspan="1">Conduplicate, fleshy, bilobed at apex</td><td rowspan="1" colspan="1">Conduplicate, bilobed at apex (or rarely incumbent and rounded at apex)</td></tr><tr><td rowspan="1" colspan="1">Number of species</td><td rowspan="1" colspan="1">1</td><td rowspan="1" colspan="1">2</td><td rowspan="1" colspan="1">2</td><td rowspan="1" colspan="1">1</td><td rowspan="1" colspan="1">12</td><td rowspan="1" colspan="1">11</td><td rowspan="1" colspan="1">19</td></tr></tbody></table></table-wrap><p>
            <italic><tp:taxon-name><tp:taxon-name-part taxon-name-part-type="genus" reg="Raputia">Raputia</tp:taxon-name-part> <tp:taxon-name-part taxon-name-part-type="species" reg="codo-pozuzoensis">codo-pozuzoensis</tp:taxon-name-part></tp:taxon-name></italic> is easily distiguished from all other species of the genus by its 5–7-foliolate palmately compound leaves. The other three species found in Peru show unifoliolate (<italic><tp:taxon-name><tp:taxon-name-part taxon-name-part-type="genus" reg="Raputia">Raputia</tp:taxon-name-part> <tp:taxon-name-part taxon-name-part-type="species" reg="simulans">simulans</tp:taxon-name-part></tp:taxon-name></italic>) or three-foliolate leaves (<italic><tp:taxon-name><tp:taxon-name-part taxon-name-part-type="genus" reg="Raputia">R.</tp:taxon-name-part> <tp:taxon-name-part taxon-name-part-type="species" reg="hirsuta">hirsuta</tp:taxon-name-part></tp:taxon-name></italic> and <italic><tp:taxon-name><tp:taxon-name-part taxon-name-part-type="genus" reg="Raputia">R.</tp:taxon-name-part> <tp:taxon-name-part taxon-name-part-type="species" reg="megalantha">megalantha</tp:taxon-name-part></tp:taxon-name></italic>). <italic><tp:taxon-name><tp:taxon-name-part taxon-name-part-type="genus" reg="Raputia">Raputia</tp:taxon-name-part> <tp:taxon-name-part taxon-name-part-type="species" reg="codo-pozuzoensis">codo-pozuzoensis</tp:taxon-name-part></tp:taxon-name></italic> differs further from <italic><tp:taxon-name><tp:taxon-name-part taxon-name-part-type="genus" reg="Raputia">R.</tp:taxon-name-part> <tp:taxon-name-part taxon-name-part-type="species" reg="simulans">simulans</tp:taxon-name-part></tp:taxon-name></italic> by its much shorter inflorescences 1.8–3 cm long (vs. 19.5–26.5 cm) and from <italic><tp:taxon-name><tp:taxon-name-part taxon-name-part-type="genus" reg="Raputia">Raputia</tp:taxon-name-part> <tp:taxon-name-part taxon-name-part-type="species" reg="hirsuta">hirsuta</tp:taxon-name-part></tp:taxon-name></italic> by its short and antrorse hairs (vs. hirsute) on stems, leaves, and inflorescences.</p><p>Like <italic><tp:taxon-name><tp:taxon-name-part taxon-name-part-type="genus" reg="Raputia">Raputia</tp:taxon-name-part> <tp:taxon-name-part taxon-name-part-type="species" reg="megalantha">megalantha</tp:taxon-name-part></tp:taxon-name></italic> and <italic><tp:taxon-name><tp:taxon-name-part taxon-name-part-type="genus" reg="Raputia">Raputia</tp:taxon-name-part> <tp:taxon-name-part taxon-name-part-type="species" reg="maroana">maroana</tp:taxon-name-part></tp:taxon-name></italic> (R.S. Cowan) Kallunki, <italic><tp:taxon-name><tp:taxon-name-part taxon-name-part-type="genus" reg="Raputia">Raputia</tp:taxon-name-part> <tp:taxon-name-part taxon-name-part-type="species" reg="codo-pozuzoensis">codo-pozuzoensis</tp:taxon-name-part></tp:taxon-name></italic> possesses inflorescences shorter than 6 cm and terminal leaflets longer than 20 cm. <italic><tp:taxon-name><tp:taxon-name-part taxon-name-part-type="genus" reg="Raputia">Raputia</tp:taxon-name-part> <tp:taxon-name-part taxon-name-part-type="species" reg="codo-pozuzoensis">codo-pozuzoensis</tp:taxon-name-part></tp:taxon-name></italic> differs, however, from <italic><tp:taxon-name><tp:taxon-name-part taxon-name-part-type="genus" reg="Raputia">R.</tp:taxon-name-part> <tp:taxon-name-part taxon-name-part-type="species" reg="megalantha">megalantha</tp:taxon-name-part></tp:taxon-name></italic> by its petioles 8.5–12.5 cm long (vs. 0.8–3.3 cm) and its corollas 12–17.5 mm long (vs. 30 mm). Although <italic><tp:taxon-name><tp:taxon-name-part taxon-name-part-type="genus" reg="Raputia">Raputia</tp:taxon-name-part> <tp:taxon-name-part taxon-name-part-type="species" reg="codo-pozuzoensis">codo-pozuzoensis</tp:taxon-name-part></tp:taxon-name></italic> shares with <italic><tp:taxon-name><tp:taxon-name-part taxon-name-part-type="genus" reg="Raputia">R.</tp:taxon-name-part> <tp:taxon-name-part taxon-name-part-type="species" reg="maroana">maroana</tp:taxon-name-part></tp:taxon-name></italic> petioles and corollas of similar lengths, it differs from the latter by its 5–7-foliolate (vs. 3-foliolate) leaves and filaments ca. 2 mm (vs. 11–12 mm) long. In addition, <italic><tp:taxon-name><tp:taxon-name-part taxon-name-part-type="genus" reg="Raputia">Raputia</tp:taxon-name-part> <tp:taxon-name-part taxon-name-part-type="species" reg="codo-pozuzoensis">codo-pozuzoensis</tp:taxon-name-part></tp:taxon-name></italic> is restricted to premontane forest in southwestern Amazonia (Huanuco, Peru), whereas <italic><tp:taxon-name><tp:taxon-name-part taxon-name-part-type="genus" reg="Raputia">R.</tp:taxon-name-part> <tp:taxon-name-part taxon-name-part-type="species" reg="megalantha">megalantha</tp:taxon-name-part></tp:taxon-name></italic> and <italic><tp:taxon-name><tp:taxon-name-part taxon-name-part-type="genus" reg="Raputia">R.</tp:taxon-name-part> <tp:taxon-name-part taxon-name-part-type="species" reg="maroana">maroana</tp:taxon-name-part></tp:taxon-name></italic> are distributed in lowland forests in northwestern Amazonia (Brazil, Peru, and Venezuela; Kallunki, 1994).</p></tp:treatment-sec><ref-list><ref id="B18"><mixed-citation xmlns:xlink="http://www.w3.org/1999/xlink" xlink:type="simple">
          <person-group><name name-style="western"><surname>Kubitzki</surname><given-names>K</given-names></name><name name-style="western"><surname>Kallunki</surname><given-names>JA</given-names></name><name name-style="western"><surname>Duretto</surname><given-names>D</given-names></name><name name-style="western"><surname>Wilson</surname><given-names>PG</given-names></name></person-group> (<year>2011</year>) <article-title><tp:taxon-name><tp:taxon-name-part taxon-name-part-type="family">Rutaceae</tp:taxon-name-part></tp:taxon-name>.</article-title> In: <person-group><name name-style="western"><surname>Kubitzki</surname><given-names>K</given-names></name></person-group> (<role>Ed.</role>) <issue-title>The families and genera of vascular plants, Vol.</issue-title> <source>X: Flowering Plants: Eudicots (<tp:taxon-name><tp:taxon-name-part taxon-name-part-type="order">Sapindales</tp:taxon-name-part></tp:taxon-name>, <tp:taxon-name><tp:taxon-name-part taxon-name-part-type="order">Cucurbitales</tp:taxon-name-part></tp:taxon-name>, <tp:taxon-name><tp:taxon-name-part taxon-name-part-type="family">Myrtaceae</tp:taxon-name-part></tp:taxon-name>). Springer, Berlin</source>, <fpage>276</fpage>–<lpage>356</lpage>.</mixed-citation></ref><ref id="B15"><mixed-citation xmlns:xlink="http://www.w3.org/1999/xlink" xlink:type="simple">
          <person-group><name name-style="western"><surname>Kallunki</surname><given-names>JA</given-names></name></person-group> (<year>1994</year>) <article-title>Revision of <italic><tp:taxon-name><tp:taxon-name-part taxon-name-part-type="genus">Raputia</tp:taxon-name-part></tp:taxon-name></italic> Aubl. (<tp:taxon-name><tp:taxon-name-part taxon-name-part-type="subtribe">Cuspariinae</tp:taxon-name-part></tp:taxon-name>, <tp:taxon-name><tp:taxon-name-part taxon-name-part-type="family">Rutaceae</tp:taxon-name-part></tp:taxon-name>).</article-title> <source>Brittonia</source> <volume>46</volume>(<issue>4</issue>): <fpage>279</fpage>–<lpage>295</lpage>. <ext-link xlink:type="simple" ext-link-type="doi" xlink:href="10.2307/2806910">https://doi.org/10.2307/2806910</ext-link></mixed-citation></ref><ref id="B1"><mixed-citation xmlns:xlink="http://www.w3.org/1999/xlink" xlink:type="simple">
          <person-group><name name-style="western"><surname>Albuquerque</surname><given-names>B</given-names></name></person-group> (<year>1976</year>) Revisão Taxonômica das <tp:taxon-name><tp:taxon-name-part taxon-name-part-type="family">Rutaceae</tp:taxon-name-part></tp:taxon-name> do Estado do Amazonas. Acta Amazônica 6(3, suplemento): 1–67.</mixed-citation></ref><ref id="B16"><mixed-citation xmlns:xlink="http://www.w3.org/1999/xlink" xlink:type="simple">
          <person-group><name name-style="western"><surname>Kallunki</surname><given-names>JA</given-names></name></person-group> (<year>2005</year>) <tp:taxon-name><tp:taxon-name-part taxon-name-part-type="family">Rutaceae</tp:taxon-name-part></tp:taxon-name>. In: Steyermark JA, Berry PE, Yatskievych K, Holst BK (Eds) Flora of the Venezuelan Guayana, Volume 9 (<tp:taxon-name><tp:taxon-name-part taxon-name-part-type="family">Rutaceae</tp:taxon-name-part></tp:taxon-name>-<tp:taxon-name><tp:taxon-name-part taxon-name-part-type="family">Zygophyllaceae</tp:taxon-name-part></tp:taxon-name>). 1–38.</mixed-citation></ref><ref id="B20"><mixed-citation xmlns:xlink="http://www.w3.org/1999/xlink" xlink:type="simple">
          <person-group><name name-style="western"><surname>Pirani</surname><given-names>JR</given-names></name></person-group> (<year>2005</year>) <article-title>Flora da Reserva Ducke, Amazonas, Brasil: <tp:taxon-name><tp:taxon-name-part taxon-name-part-type="family">Rutaceae</tp:taxon-name-part></tp:taxon-name>.</article-title> <source>Rodriguêsia</source> <volume>56</volume>(<issue>86</issue>): <fpage>189</fpage>–<lpage>204</lpage>. <ext-link xlink:type="simple" ext-link-type="uri" xlink:href="http://rodriguesia.jbrj.gov.br/FASCICULOS/Rodrig56_86/02_12_rutaceae.pdf">http://rodriguesia.jbrj.gov.br/FASCICULOS/Rodrig56_86/02_12_rutaceae.pdf</ext-link></mixed-citation></ref></ref-list></tp:taxon-treatment>
